# Supplementary material for: Neuroprotection of NRF2 against Ferroptosis after Traumatic Brain Injury in Mice
Source: Antioxidants (Basel). 2023 Mar 16;12(3):731. doi: 10.3390/antiox12030731 (PMC10044792; doi:10.3390/antiox12030731)
Supplement: Supplementary file 1 [file antioxidants-12-00731-s001.zip]

Archive with 1 entries (1 files):
- antioxidants-2234624-supplementary.pdf
